# Supplementary material for: Squaramide-Catalyzed Asymmetric Mannich Reaction between 1,3-Dicarbonyl Compounds and Pyrazolinone Ketimines: A Pathway to Enantioenriched 4-Pyrazolyl- and 4-Isoxazolyl-4-aminopyrazolone Derivatives
Source: Molecules. 2022 Oct 17;27(20):6983. doi: 10.3390/molecules27206983 (PMC9657449; doi:10.3390/molecules27206983)
Supplement: Supplementary file 1 [file molecules-27-06983-s001.zip]

Archive with 1 entries (1 files):
- Supplementary Material revised.pdf
